# Supplementary material for: Genome-wide identification, evolution, and expression analysis of MLO gene family in melon (Cucumis melo L.)
Source: Front Plant Sci. 2023 Feb 24;14:1144317. doi: 10.3389/fpls.2023.1144317 (PMC9998560; doi:10.3389/fpls.2023.1144317)
Supplement: Supplementary file 1 [file DataSheet_1.zip]

Archive with 5 entries (4 files):
- __MACOSX/Supplementary Material/
- __MACOSX/Supplementary Material/._Supplementary Tables.docx
- __MACOSX/Supplementary Material/._Supplementary Figures-alter.docx
- Supplementary Material/Supplementary Figures-alter.docx
- Supplementary Material/Supplementary Tables.docx
